# Supplementary material for: Evolution Toward Severe Covid-19 From Biological Monitoring to Therapeutic Considerations
Source: Front Immunol. 2020 Dec 15;11:562038. doi: 10.3389/fimmu.2020.562038 (PMC7770161; doi:10.3389/fimmu.2020.562038)
Supplement: Supplementary file 2 [file Table_1.xlsx]

## Sheet: C Reactive Prrotein (mgxL-1)
	Onset of Symptoms (relative to ICU admission)	D-7	D-6	D-5	D-4	D-3	D-2	D-1	D0	D+1	D+2	D+3	D+4	D+5	D+6	D+7	D+8	D+9	D+10	D+11	D+12	D+13	D+14	D+15	D+16	D+17	D+18	D+19	D+20	D+21	D+22	D+23	D+24	D+25	D+26	D+27	D+28
Patient 1	D-8	24		67	68		55		140										350						38	27		32				35
Patient 2	D-6								85					279									79		20					5
Patient 3	D-17				137			202	297		67.2			13	7
Patient 4	D-7	114	124		82	138	126	102	66	52	38		13		4
Patient 5	D-7			38	71			114	49						5		2
Patient 6	D-3						75											262	227	196	276		270	160		84	84
Patient 7	D-6						78		96					271							234													26
Patient 8	D-15						299		466		332	282	164
Patient 9	D-7								252										244	196	185		133	107
Patient 10	D-9							125												234	289	130	62		83
Patient 11	D-6								127									338										209		215	195	230	249	210
Patient 12	D-7							214	270
Patient 13	D-2							80	76
Patient 14	D-19					48		88	113								11
Patient 15	D-6								100				321
Patient 16	D-8								173										171	104.4	69			42.3
Patient 17	D-8								264.2	282.9		286.1			346.8							31.3				34.4
Patient 18	D-1								346	278.3	279.4
							In yellow, day of rt-PCR negativation

## Sheet: SARS-CoV-2 rt-PCR (Ct) 
	Onset of Symptoms (relative to ICU admission)	D-9	D-8	D-7	D-6	D-5	D-4	D-3	D-2	D-1	D0	D+1	D+2	D+3	D+4	D+5	D+6	D+7	D+8	D+9	D+10	D+11	D+12	D+13	D+14	D+15	D+16	D+17	D+18	D+19	D+20	D+21	D+22	D+23	D+24	D+25	D+26	D+27	D+28
Patient 1	D-8					23.7	27.7	33.4	33.9	26.7	33.9		36					29.5			36									36				36
Patient 2	D-6										29.8					34.5									36		36			36
Patient 3	D-17										36				36
Patient 4	D-7			32.9	36		36			36			36
Patient 5	D-7					29.5					36			36																					36
Patient 6	D-3									33.6		29.2							28			33.1		36	36
Patient 7	D-6								36	36	36	28					34.4				36								36
Patient 8	D-15								36						36
Patient 9	D-7	20.5		19.5			23.8				28.5			22.9
Patient 10	D-9								21.1		27.7				23.4						36			36
Patient 11	D-6										31.3						33.3			36									36			36		36
Patient 12	D-7									31.6	34				33.9
Patient 13	D-2									23.9						23
Patient 14	D-19								28	29				29.1				36	36	36	36
Patient 15	D-6										33.2	33.4			36												36
Patient 16	D-8										36	24.2							36			36
Patient 17	D-8										27	28.9	27.2	28.8	26.2								36			36		36
Patient 18	D-1										31.2		36
									SARS-CoV-2 rt-PCR is negative when C(t) ≥ 36
